# Supplementary material for: Ferroptosis-Mediated Cell Death Induced by NCX4040, The Non-Steroidal Nitric Oxide Donor, in Human Colorectal Cancer Cells: Implications in Therapy
Source: Cells. 2023 Jun 14;12(12):1626. doi: 10.3390/cells12121626 (PMC10297642; doi:10.3390/cells12121626)
Supplement: Supplementary file 1 [file cells-12-01626-s001.zip]

Archive with 1 entries (1 files):
- cells-2432235-supplementary.pdf
